# Supplementary material for: Route-Dependent Mucosal and Systemic Immune Remodeling Induced by a Regulated-Lysis Edwardsiella piscicida Vaccine in Channel Catfish
Source: Vaccines (Basel). 2026 May 1;14(5):410. doi: 10.3390/vaccines14050410 (PMC13211737; doi:10.3390/vaccines14050410)
Supplement: Supplementary file 1 [file vaccines-14-00410-s001.zip]

Archive with 1 entries (1 files):
- vaccines-4262316-supplementary.pdf
